# Supplementary material for: Cardiovascular magnetic resonance in light-chain amyloidosis to guide treatment
Source: Eur Heart J. 2022 Jul 26;43(45):4722–35. doi: 10.1093/eurheartj/ehac363 (PMC9712028; doi:10.1093/eurheartj/ehac363)
Supplement: ehac363_Supplementary_Data [file ehac363_supplementary_data.zip]

Archive with 5 entries (5 files):
- Supplementary figure 1.tif
- Supplementary figure 2.tif
- Supplementary figure 3.tif
- Supplementary table 1.docx
- Supplementary table 2.docx
